# Supplementary material for: Resection and repair of a Cas9 double-strand break at CTG trinucleotide repeats induces local and extensive chromosomal deletions
Source: PLoS Genet. 2020 Jul 16;16(7):e1008924. doi: 10.1371/journal.pgen.1008924 (PMC7413560; doi:10.1371/journal.pgen.1008924)
Supplement: S1 Table — (XLS) [file pgen.1008924.s006.xls]

## Sheet: offtargets
# Sequence	GCTGCTGCTGCTGCTGCTGCTGG
# Genome	sacCer3
# PAM	NGG
# Version	CRISPOR 4.97, 2020-01-16T10:16:04CET
guideId	Guide sequence	Off-target sequence (PAM underlined)	Mismatch position	Mismatches	CFD Off-target Score	Chrom.	Start	End	Locus
21forw	GCTGCTGCTGCTGCTGCTGCTGG	GTTGCTGCTGCTGCTGCTGCTGG	.*..................	1	0.909	chrX	150159	150181	exon:IRC9/YAK1
21forw	GCTGCTGCTGCTGCTGCTGCTGG	GTTGCTGTTGCTGCTGCTGCTGG	.*.....*............	2	0.795	chrVII	448898	448920	exon:PGD1/YGL024W
21forw	GCTGCTGCTGCTGCTGCTGCTGG	GCTGTTGCTGCTGCTGCTGCTGG	....*...............	1	0.636	chrXIV	527489	527511	exon:VAC7
21forw	GCTGCTGCTGCTGCTGCTGCTGG	GCTGTTGCTGCTGTTGCTGCTGG	....*........*......	2	0.466	chrIX	369851	369873	exon:PAN1
21forw	GCTGCTGCTGCTGCTGCTGCTGG	GCTGCTGCTGCTGCTGCTGTTGG	...................*	1	0.300	chrXVI	908162	908184	exon:ATG13
21forw	GCTGCTGCTGCTGCTGCTGCTGG	GCTGTTGCTGCTGCTGTTGCAGG	....*...........*...	2	0.296	chrXIII	409171	409193	exon:MOT3
21forw	GCTGCTGCTGCTGCTGCTGCTGG	GCTGCTGCTGCATCTGCTGCTGG	...........**.......	2	0.240	chrVII	475216	475238	exon:SCL1
21forw	GCTGCTGCTGCTGCTGCTGCTGG	ACTGCTGCTGGTGCTGCTGCTGG	*.........*.........	2	0.225	chrIV	1251257	1251279	exon:RVS167
21forw	GCTGCTGCTGCTGCTGCTGCTGG	GCTGTTGCTGTTGCTGCTGCGGG	....*.....*.........	2	0.195	chrI	113299	113321	exon:CCR4
21forw	GCTGCTGCTGCTGCTGCTGCTGG	GCTGCTGCTGCTGCTGCTGCTGA	....................	0	0.069	chrII	649337	649359	exon:NGR1
21forw	GCTGCTGCTGCTGCTGCTGCTGG	GCTGCTGCTGCTGCTGCTGCTGA	....................	0	0.069	chrVII	379162	379184	exon:SGF73
21forw	GCTGCTGCTGCTGCTGCTGCTGG	GTTGCTGCTGCTGTTGCTGCTGA	.*...........*......	2	0.046	chrII	780239	780261	exon:SNF5
21forw	GCTGCTGCTGCTGCTGCTGCTGG	GATGCTGCTGCTGTTGCTGCGGA	.*...........*......	2	0.037	chrVIII	103196	103218	exon:YHL002C-A/HSE1
21forw	GCTGCTGCTGCTGCTGCTGCTGG	GCTGCTGTTGCTGCTGCTGAAGA	.......*...........*	2	0.030	chrXVI	117180	117202	exon:YPL229W
21forw	GCTGCTGCTGCTGCTGCTGCTGG	GTTGCTGCTGCTGCTGTTGCAGA	.*..............*...	2	0.029	chrVIII	394598	394620	exon:SKG6
21forw	GCTGCTGCTGCTGCTGCTGCTGG	GCTGCTGCTGTTGCTGCTGCTGA	..........*.........	1	0.021	chrXVI	117183	117205	exon:YPL229W
21forw	GCTGCTGCTGCTGCTGCTGCTGG	GCTGCTGCTGCTGCTGCTGTAGA	...................*	1	0.020	chrXVI	522051	522073	exon:SWI1
21forw	GCTGCTGCTGCTGCTGCTGCTGG	TCTGCTGCTGCTGCTGCTGTGGA	*..................*	2	0.020	chrIV	694837	694859	exon:KIN1
21forw	GCTGCTGCTGCTGCTGCTGCTGG	GATGCTGCTGCTGCTGCTGGTAG	.*.................*	2	0.011	chrII	270384	270406	exon:YBR016W
21forw	GCTGCTGCTGCTGCTGCTGCTGG	GCTGCTGCTGCTGCTGCTGGTGA	...................*	1	0.004	chrX	150162	150184	exon:IRC9/YAK1
21forw	GCTGCTGCTGCTGCTGCTGCTGG	GCTGCTGCTGCTGGTGCTGGCGG	.............*.....*	2	0.000	chrXII	252770	252792	exon:SPT8
